# Supplementary material for: Study of Preparation and Properties of Stereoregular Poly(cyclohexenylene carbonate)
Source: Molecules. 2023 Jul 5;28(13):5235. doi: 10.3390/molecules28135235 (PMC10343680; doi:10.3390/molecules28135235)
Supplement: Supplementary file 1 [file molecules-28-05235-s001.zip]

Archive with 1 entries (1 files):
- molecules-2486202-supplementary.pdf
